# Supplementary material for: Human Coronavirus 229E Uses Clathrin-Mediated Endocytosis as a Route of Entry in Huh-7 Cells
Source: Biomolecules. 2024 Sep 29;14(10):1232. doi: 10.3390/biom14101232 (PMC11505773; doi:10.3390/biom14101232)
Supplement: Supplementary file 1 [file biomolecules-14-01232-s001.zip]

Archive with 1 entries (1 files):
- biomolecules-3171772-supplementary.pdf
